# Supplementary material for: TDP-43 and Alzheimer’s Disease Pathology in the Brain of a Harbor Porpoise Exposed to the Cyanobacterial Toxin BMAA
Source: Toxins (Basel). 2024 Jan 12;16(1):42. doi: 10.3390/toxins16010042 (PMC10821503; doi:10.3390/toxins16010042)
Supplement: Supplementary file 1 [file toxins-16-00042-s001.zip]

Archive with 1 entries (1 files):
- toxins-2772882-supplementary.pdf
